# Supplementary material for: Development of New Thiophene-Containing Triaryl Pyrazoline Derivatives as PI3Kγ Inhibitors
Source: Molecules. 2022 Apr 8;27(8):2404. doi: 10.3390/molecules27082404 (PMC9027920; doi:10.3390/molecules27082404)
Supplement: Supplementary file 1 [file molecules-27-02404-s001.zip]

Archive with 1 entries (1 files):
- molecules-1671653-supplementary.pdf
